# Supplementary material for: Genome-Wide Analysis of MYB Transcription Factor Gene Superfamily Reveals BjPHL2a Involved in Modulating the Expression of BjCHI1 in Brassica juncea
Source: Plants (Basel). 2023 Feb 23;12(5):1011. doi: 10.3390/plants12051011 (PMC10004776; doi:10.3390/plants12051011)
Supplement: Supplementary file 1 [file plants-12-01011-s001.zip]

Archive with 2 entries (2 files):
- Figures S1-S4.pdf
- Tables S1-S4.xlsx
