# Supplementary material for: Genome-Wide Analysis of MYB Transcription Factor Gene Superfamily Reveals BjPHL2a Involved in Modulating the Expression of BjCHI1 in Brassica juncea
Source: Plants (Basel). 2023 Feb 23;12(5):1011. doi: 10.3390/plants12051011 (PMC10004776; doi:10.3390/plants12051011)
Supplement: Supplementary file 1 [file plants-12-01011-s001.zip › Tables S1-S4.xlsx]

## Sheet: Table S1
Details of the identified BjMYB genes in Brassica juncea.
Nomenclature of BjMYBs			Classifications		Chromosome	Location			Length	MW	pI	Orthologs in Arabidopsis
MYB No.	Gene Name	Gene ID	Group	Subfamily		gene_start	gene_end	chain	(aa)	(kDa)		Gene name	ATMYB ID
BjMYB1	BjPHL2b1	BjuB039462	C1	MYB-CC	B07	8405446	8407811	+	288	31.4245	5.93	AtPHL2	AT3G24120
BjMYB2	BjPHL2a1	BjuA005498	C1	MYB-CC	A01	25102755	25105226	-	295	32.035	6.33	AtPHL2	AT3G24120
BjMYB3	BjPHL2b	BjuB032221	C1	MYB-CC	B03	14075297	14077025	-	292	31.9049	6.12	AtPHL2	AT3G24120
BjMYB4	BjPHL2a	BjuA012774	C1	MYB-CC	A03	23777336	23779124	-	294	32.1692	6.2	AtPHL2	AT3G24120
BjMYB5	BjPHL3b	BjuB002446	C1	MYB-CC	B07	40573380	40574941	+	288	31.3014	7.01	AtPHL3	AT4G13640
BjMYB6	BjPHL3a	BjuA028249	C1	MYB-CC	A08	7593439	7594914	-	281	30.8519	8.18	AtPHL3	AT4G13640
BjMYB7	BjPHR1a1	BjuA029335	C1	MYB-CC	A08	18075873	18077537	+	394	43.5431	5.58	AtPHR1	AT4G28610
BjMYB8	BjPHR1a	BjuA003867	C1	MYB-CC	A01	4784104	4785945	+	418	45.9796	6.07	AtPHR1	AT4G28610
BjMYB9	BjPHR1b2	BjuB043637	C1	MYB-CC	B03	4740863	4742549	+	423	46.8978	5.18	AtPHR1	AT4G28610
BjMYB10	BjPHR1b1	BjuB040495	C1	MYB-CC	B05	6296598	6298367	+	406	44.9536	5.86	AtPHR1	AT4G28610
BjMYB11	BjPHR1b	BjuB048835	C1	MYB-CC	B02	63794343	63795986	+	397	44.1965	5.75	AtPHR1	AT4G28610
BjMYB12	BjPHL4b1	BjuB028194	C1	MYB-CC	B04	15864112	15865863	-	343	38.4369	5.15	AtPHL4	AT2G20400
BjMYB13	BjPHL4b	BjuB029682	C1	MYB-CC	B03	41959058	41960700	-	363	41.1677	5.57	AtPHL4	AT2G20400
BjMYB14	BjPHL4a1	BjuA036032	C1	MYB-CC	A07	868862	873194	-	465	52.7518	5.85	AtPHL4	AT2G20400
BjMYB15	BjPHL4a	BjuA033202	C1	MYB-CC	A09	10316712	10318343	+	331	37.289	5.43	AtPHL4	AT2G20400
BjMYB16	BjPHL1b1	BjuB008172	C1	MYB-CC	B07	14414429	14419011	+	459	51.6995	5.51	AtPHL1	AT5G29000
BjMYB17	BjPHL1b	BjuB042971	C1	MYB-CC	B04	1589418	1591118	-	397	44.372	5.18	AtPHL1	AT5G29000
BjMYB18	BjuPHL1a1	BjuA015072	C1	MYB-CC	A02	32950472	32953932	+	404	45.2855	5.34	AtPHL1	AT5G29000
BjMYB19	BjPHL1a	BjuA031839	C1	MYB-CC	A09	4305403	4307137	-	406	45.2071	5.79	AtPHL1	AT5G29000
BjMYB20	BjuAPLb2	BjuB037890	C1	MYB-CC	B02	62393320	62394055	-	218	24.5053	6.86	AtAPL	AT1G79430
BjMYB21	BjuAPLb1	BjuB022088	C1	MYB-CC	B06	22766862	22767492	-	157	17.5084	5.94	AtAPL	AT1G79430
BjMYB22	BjAPLb	BjuB046760	C1	MYB-CC	B06	33074617	33076204	+	355	39.4523	8.41	AtAPL	AT1G79430
BjMYB23	BjuAPLa1	BjuA032982	C1	MYB-CC	A02	17051982	17052726	-	217	24.331	5.98	AtAPL	AT1G79430
BjMYB24	BjAPLa	BjuA026918	C1	MYB-CC	A07	25313083	25314649	+	343	38.2922	8.76	AtAPL	AT1G79430
BjMYB25		BjuA006314	C1	MYB-CC	A01	39272648	39274279	+	377	42.4216	6.55		AT3G04030
BjMYB26		BjuA007300	C1	MYB-CC	A02	12154915	12156436	+	325	36.8834	6.49		AT1G69580
BjMYB27		BjuA009049	C1	MYB-CC	A03	1354356	1356747	+	372	42.0199	6.7		AT5G06800
BjMYB28		BjuA012398	C1	MYB-CC	A03	20585515	20587301	-	406	45.053	5.72		AT3G13040
BjMYB29		BjuA016496	C1	MYB-CC	A07	30146769	30148260	+	330	37.4141	7.13		AT1G69580
BjMYB30		BjuA024989	C1	MYB-CC	A06	29783052	29784603	+	280	31.21	8.54		AT5G45580
BjMYB31		BjuA027178	C1	MYB-CC	A07	27579986	27581270	-	251	28.5984	8.98		AT1G69580
BjMYB32		BjuA036526	C1	MYB-CC	A06	61416	63216	-	365	40.6625	5.73		AT3G13040
BjMYB33		BjuA039576	C1	MYB-CC	A10	17862364	17863527	-	204	23.5617	6.83		AT5G06800
BjMYB34		BjuA039578	C1	MYB-CC	A10	17866560	17869034	-	374	42.2163	7.66		AT5G06800
BjMYB35		BjuA040968	C1	MYB-CC	A02	1215084	1217474	+	375	42.3031	6.69		AT5G06800
BjMYB36		BjuA045263	C1	MYB-CC	A01	36492909	36497749	+	1202	133.387	6.47		AT3G13040
BjMYB37		BjuA045284	C1	MYB-CC	A01	36620977	36622229	+	234	26.9163	6.9		AT3G12730
BjMYB38		BjuA046095	C1	MYB-CC	A05	31102162	31103972	-	398	44.3896	5.61		AT3G04450
BjMYB39		BjuA046229	C1	MYB-CC	A06	26652179	26653576	-	288	31.1565	5.69		AT2G01060
BjMYB40		BjuA046537	C1	MYB-CC	A07	11321079	11322774	+	185	20.2031	8.89		AT3G24120
BjMYB41		BjuA046837	C1	MYB-CC	A09	10792978	10794753	+	218	24.0777	9.69		AT3G24120
BjMYB42		BjuB003047	C1	MYB-CC	B03	8144515	8145777	+	213	24.6387	6.16		AT1G69580
BjMYB43		BjuB003940	C1	MYB-CC	B03	28958397	28959861	+	305	34.8795	6.78		AT1G69580
BjMYB44		BjuB006970	C1	MYB-CC	B07	3704924	3706173	-	234	26.8323	6.9		AT3G12730
BjMYB45		BjuB008171	C1	MYB-CC	B07	14420945	14429320	+	398	45.0916	5.77		AT5G29000
BjMYB46		BjuB008861	C1	MYB-CC	B07	20478234	20480010	-	429	48.0957	6.2		AT3G13040
BjMYB47		BjuB012683	C1	MYB-CC	B05	17450146	17452383	-	192	21.776	8.28		AT5G06800
BjMYB48		BjuB014674	C1	MYB-CC	B08	1954173	1960869	-	1079	120.259	8.46		AT5G06800
BjMYB49		BjuB023809	C1	MYB-CC	B01	42067133	42068344	+	238	27.341	9.12		AT3G12730
BjMYB50		BjuB027519	C1	MYB-CC	B04	3928663	3930067	+	298	32.3992	5.84		AT2G01060
BjMYB51		BjuB027830	C1	MYB-CC	B04	6967707	6968966	+	277	30.1726	5.71		AT2G01060
BjMYB52		BjuB030461	C1	MYB-CC	B03	32498290	32499747	+	314	35.6622	6.06		AT1G69580
BjMYB53		BjuB035556	C1	MYB-CC	B02	42431882	42433630	+	375	42.3564	5.77		AT5G18240
BjMYB54		BjuB036673	C1	MYB-CC	B02	54810719	54812315	-	281	31.2731	8.3		AT5G45580
BjMYB55		BjuB042415	C1	MYB-CC	B01	45312599	45314452	-	401	44.648	5.86		AT3G04450
BjMYB56		BjuB042440	C1	MYB-CC	B01	45453808	45455552	+	378	42.649	5.99		AT3G04030
BjMYB57		BjuB044360	C1	MYB-CC	B02	51092237	51093427	-	205	23.7078	7.7		AT5G06800
BjMYB58		BjuB044361	C1	MYB-CC	B02	51094375	51096760	-	344	38.4686	6		AT5G06800
BjMYB59		BjuO000976	C1	MYB-CC	Contig118_1274036_2398663_875207_991546_26974_116340	35184	36893	+	375	42.1754	6.09		AT3G04030
BjMYB60		BjuO001753	C1	MYB-CC	Contig137_433751_751313	199068	200554	+	332	37.7366	6.74		AT1G69580
BjMYB61		BjuO003216	C1	MYB-CC	Contig2098	181014	188345	-	372	41.3711	5.88		AT3G13040
BjMYB62		BjuO006775	C1	MYB-CC	Contig444_592386_2116916_445901_535585	43427	48683	+	479	54.3805	8.23		AT3G12730
BjMYB63		BjuO007521	C1	MYB-CC	Contig501_1_1525584_15001_1035659	288	2186	-	475	52.6806	5.8		AT3G13040
BjMYB64		BjuO013383	C1	MYB-CC	Super_scaffold_79_1679884_2183924	60343	62392	+	110	12.5735	7.85		AT3G04450
BjMYB65	BjMYB4R1a	BjuA040672	C2	MYB-4R	A01	6298963	6301779	-	746	84.5191	5.56	AtMYB4R1	AT3G18100
BjMYB66	BjMYB4R1b	BjuB013713	C2	MYB-4R	B05	13033413	13040229	+	754	84.9507	5.51	AtMYB4R1	AT3G18100
BjMYB67	BjMYB4R1c	BjuB025520	C2	MYB-4R	B01	38394765	38398418	-	803	90.9894	5.55	AtMYB4R1	AT3G18100
BjMYB68	BjMYB4R1d	BjuO010817	C2	MYB-4R	Super_scaffold_147_248208_435362	27056	30577	+	841	95.5049	5.61	AtMYB4R1	AT3G18100
BjMYB69		BjuA010383	C3	MYB-1R (MYB-related gene)	A03	10900655	10902568	-	297	33.2037	5.75	AtMYB	AT1G01520
BjMYB70		BjuA017136	C3	MYB-1R (MYB-related gene)	A04	22544382	22546083	+	294	33.0172	5.28	AtMYB	AT1G01520
BjMYB71		BjuA042871	C3	MYB-1R (MYB-related gene)	A05	3995611	3997242	-	295	32.9114	5.26	AtMYB	AT1G01520
BjMYB72		BjuB016469	C3	MYB-1R (MYB-related gene)	B08	20754749	20756362	+	297	33.3518	5.64	AtMYB	AT1G01520
BjMYB73		BjuB016470	C3	MYB-1R (MYB-related gene)	B08	20737870	20739483	-	297	33.4264	5.7	AtMYB	AT1G01520
BjMYB74		BjuB020218	C3	MYB-1R (MYB-related gene)	B06	4493421	4495119	-	295	33.0797	5.4	AtMYB	AT1G01520
BjMYB75		BjuB026902	C3	MYB-1R (MYB-related gene)	B01	6065523	6068040	-	298	33.2968	5.54	AtMYB	AT1G01520
BjMYB76		BjuA001411	C3	R2R3	A01	37440661	37441922	+	247	28.0696	8.48	AtMYB	AT3G11280
BjMYB77		BjuA006162	C3	R2R3	A01	37457183	37458430	+	285	32.3105	9.02	AtMYB	AT3G11280
BjMYB78		BjuA020522	C3	R2R3	A05	28447994	28448877	-	254	28.7984	6.32	AtMYB	AT3G11280
BjMYB79		BjuB006896	C3	R2R3	B07	3111076	3114986	-	760	87.415	6.44	AtMYB	AT3G11280
BjMYB80		BjuB023628	C3	R2R3	B01	42700206	42701106	+	257	28.9275	7.02	AtMYB	AT3G11280
BjMYB81		BjuA008059	C3	MYB-1R (MYB-related gene)	A02	24659649	24661810	-	288	33.4286	6.76	AtMYB	AT4G09450
BjMYB82		BjuA040803	C3	R2R3	A02	309475	310659	-	264	29.499	6.6	AtMYB	AT5G01200
BjMYB83		BjuB012545	C3	R2R3	B05	19048255	19049455	+	268	30.0035	6.24	AtMYB	AT5G01200
BjMYB84		BjuA008976	C3	R2R3	A03	978874	979661	-	212	24.2365	5.99	AtMYB	AT5G04760
BjMYB85		BjuB003188	C3	R2R3	B08	1043765	1044548	-	216	24.5521	5.91	AtMYB	AT5G04760
BjMYB86		BjuA039917	C3	R2R3	A10	18277426	18278359	+	270	30.6094	7.83	AtMYB	AT5G05790
BjMYB87		BjuB048544	C3	R2R3	B02	51569174	51570141	+	271	30.7796	7.78	AtMYB	AT5G05790
BjMYB88		BjuA041021	C3	R2R3	A02	1494941	1495860	-	282	30.2995	6	AtMYB	AT5G08520
BjMYB89		BjuA047346	C3	R2R3	A10	17535725	17537288	-	292	31.3427	5.99	AtMYB	AT5G08520
BjMYB90		BjuB036270	C3	R2R3	B02	49036523	49041229	+	396	42.6659	5.86	AtMYB	AT5G08520
BjMYB91		BjuO012848	C3	R2R3	Super_scaffold_5_1_6334723_245229_745147	234718	236037	-	342	38.2639	6.9	AtMYB	AT5G23650
BjMYB92	BjMYBCDC5a	BjuA021678	C4	Atypical MYB genes	A06	3812264	3815238	+	847	96.0109	6.31	AtMYBCDC5	AT1G09770
BjMYB93	BjMYBCDC5b	BjuA028171	C4	Atypical MYB genes	A08	4630020	4630405	-	96	11.5792	9.61	AtMYBCDC5	AT1G09770
BjMYB94	BjMYBCDC5c	BjuA045162	C4	Atypical MYB genes	A01	33686645	33687364	+	185	21.5288	9.36	AtMYBCDC5	AT1G09770
BjMYB95	BjMYBCDC5d	BjuB033354	C4	Atypical MYB genes	B03	1375754	1378734	+	810	91.8401	5.87	AtMYBCDC5	AT1G09770
BjMYB96	BjMYBCDC5e	BjuB042791	C4	Atypical MYB genes	B04	11979191	11979898	-	236	26.8785	9.53	AtMYBCDC5	AT1G09770
BjMYB97	BjMYBCDC5f	BjuO001416	C4	Atypical MYB genes	Contig1246_205955_386902	180178	180885	+	236	26.9986	9.58	AtMYBCDC5	AT1G09770
BjMYB98	BjMYBCDC5g	BjuO004909	C4	Atypical MYB genes	Contig304_976566_1213319	30210	33188	+	851	96.2331	6.25	AtMYBCDC5	AT1G09770
BjMYB99	BjMYB91a	BjuA042026	C5	R2R3	A03	11805840	11806880	-	347	40.3992	9.34	AtMYB91	AT2G37630
BjMYB100	BjMYB91b	BjuA042843	C5	R2R3	A05	4185683	4186765	+	361	41.7575	9.27	AtMYB91	AT2G37630
BjMYB101	BjMYB91c	BjuB016388	C5	R2R3	B08	20498795	20499865	-	357	41.2902	9.34	AtMYB91	AT2G37630
BjMYB102	BjMYB91d	BjuB020252	C5	R2R3	B06	4698539	4699636	+	366	42.2521	9.31	AtMYB91	AT2G37630
BjMYB103	BjMYB124a	BjuA034539	C6	R2R3	A06	5496911	5499021	+	430	48.8986	5.72	AtMYB124	AT1G14350
BjMYB104	BjMYB124b	BjuB021553	C6	R2R3	B07	8620779	8622895	+	430	48.8986	5.71	AtMYB124	AT1G14350
BjMYB105	BjMYB88a	BjuA035617	C6	R2R3	A02	30431314	30433553	-	476	53.7449	5.44	AtMYB88	AT2G02820
BjMYB106	BjMYB88b	BjuA046325	C6	R2R3	A06	27335987	27338323	-	462	51.9039	6.26	AtMYB88	AT2G02820
BjMYB107	BjMYB88c	BjuA046382	C6	R2R3	A06	28016845	28019234	-	484	54.9182	5.5	AtMYB88	AT2G02820
BjMYB108	BjMYB88d	BjuB027420	C6	R2R3	B04	3356283	3358515	+	472	53.4896	5.78	AtMYB88	AT2G02820
BjMYB109	BjMYB100	BjuA016007	C7	R2R3	A04	10139938	10141094	+	263	30.4613	8.51	AtMYB100	AT2G25230
BjMYB110	BjMYB118a	BjuA005779	C7	R2R3	A02	32100756	32102900	-	478	54.1862	7.28	AtMYB118	AT3G27785
BjMYB111	BjMYB118b	BjuA024283	C7	R2R3	A06	25194426	25196100	+	329	37.2403	9.39	AtMYB118	AT3G27785
BjMYB112	BjMYB118c	BjuB027290	C7	R2R3	B04	2517882	2520142	+	486	54.9708	7.72	AtMYB118	AT3G27785
BjMYB113	BjMYB118d	BjuO013418	C7	R2R3	Super_scaffold_79_1679884_2183924	290811	292686	-	304	34.442	9.22	AtMYB118	AT3G27785
BjMYB114	BjMYB98a	BjuA003994	C7	R2R3	A01	5756910	5758647	+	438	51.5126	6.36	AtMYB98	AT4G18770
BjMYB115	BjMYB98b	BjuA013171	C7	R2R3	A03	30577357	30578806	+	392	45.397	6.82	AtMYB98	AT4G18770
BjMYB116	BjMYB98c	BjuA028670	C7	R2R3	A08	13450649	13452173	+	393	45.8006	8.02	AtMYB98	AT4G18770
BjMYB117	BjMYB98d	BjuB006412	C7	R2R3	B07	41144564	41145813	-	331	38.6191	9.23	AtMYB98	AT4G18770
BjMYB118	BjMYB98e	BjuB013583	C7	R2R3	B05	13559331	13561011	-	427	49.924	6.58	AtMYB98	AT4G18770
BjMYB119	BjMYB98f	BjuB044664	C7	R2R3	B02	58338952	58340366	-	388	44.9576	7.29	AtMYB98	AT4G18770
BjMYB120	BjMYB98g	BjuO009883	C7	R2R3	Contig9581	521	1935	-	388	44.9576	7.29	AtMYB98	AT4G18770
BjMYB121	BjMYB115	BjuA015998	C7	R2R3	A04	10058229	10063764	-	344	38.9154	8.58	AtMYB115	AT5G40360
BjMYB122	BjMYB119a	BjuA009485	C7	R2R3	A03	6292343	6293859	-	423	47.7499	7.82	AtMYB119	AT5G58850
BjMYB123	BjMYB119b	BjuB005717	C7	R2R3	B08	14162078	14167102	+	799	88.6174	9.25	AtMYB119	AT5G58850
BjMYB124	BjMYB119c	BjuB015646	C7	R2R3	B08	13483577	13485103	-	422	47.6469	7.3	AtMYB119	AT5G58850
BjMYB125	BjMYB119d	BjuO000912	C7	R2R3	Contig117_503246_543758	34833	36375	+	423	47.9857	8.78	AtMYB119	AT5G58850
BjMYB126	BjMYB3R3a	BjuA020649	C8	R1R2R3	A05	29322268	29324540	-	503	56.3246	6.56	AtMYB3R3	AT3G09370
BjMYB127	BjMYB3R3b	BjuA032714	C8	R1R2R3	A01	37993660	37995958	-	475	52.7508	6.52	AtMYB3R3	AT3G09370
BjMYB128	BjMYB3R3c	BjuB005941	C8	R1R2R3	B01	43388055	43390048	-	484	54.0021	8.24	AtMYB3R3	AT3G09370
BjMYB129	BjMYB3R3d	BjuB006833	C8	R1R2R3	B07	2556718	2559185	+	507	56.3026	6.52	AtMYB3R3	AT3G09370
BjMYB130	BjMYB3R3e	BjuB031836	C8	R1R2R3	B03	12770336	12772355	-	486	54.6719	8.65	AtMYB3R3	AT3G09370
BjMYB131	BjMYB3R3f	BjuA011986	C8	R1R2R3	A03	19673192	19675267	-	470	53.0523	8.43	AtMYB3R3	AT3G09370
BjMYB132	BjMYB3R2a	BjuA007750	C8	R1R2R3	A02	18785599	18787469	-	406	46.6977	9.63	AtMYB3R2	AT4G00540
BjMYB133	BjMYB3R2b	BjuA007751	C8	R1R2R3	A02	18791103	18792941	-	415	47.4828	9.56	AtMYB3R2	AT4G00540
BjMYB134	BjMYB3R2c	BjuB019342	C8	R1R2R3	B08	24006683	24008564	+	437	50.0526	9.64	AtMYB3R2	AT4G00540
BjMYB135	BjMYB3R1a	BjuA014022	C8	R1R2R3	A03	36461864	36466154	+	904	100.794	5.34	AtMYB3R1	AT4G32730
BjMYB136	BjMYB3R1b	BjuA043720	C8	R1R2R3	A08	16643066	16647347	-	922	102.873	5.39	AtMYB3R1	AT4G32730
BjMYB137	BjMYB3R1c	BjuB014365	C8	R1R2R3	B05	4398802	4402975	-	885	98.0961	5.62	AtMYB3R1	AT4G32730
BjMYB138	BjMYB3R1d	BjuB038282	C8	R1R2R3	B02	65004302	65008794	+	860	95.7648	5.76	AtMYB3R1	AT4G32730
BjMYB139	BjMYB3R1e	BjuO000086	C8	R1R2R3	Contig4495	49017	53207	-	919	101.861	5.4	AtMYB3R1	AT4G32730
BjMYB140	BjMYB3R4a	BjuA009203	C8	R1R2R3	A03	2285493	2289719	+	855	96.0921	5.81	AtMYB3R4	AT5G11510
BjMYB141	BjMYB3R4b	BjuB009837	C8	R1R2R3	B02	48002545	48006364	-	861	96.0201	5.69	AtMYB3R4	AT5G11510
BjMYB142	BjMYB52a	BjuA030480	C9	R2R3	A08	23360506	23362328	-	291	33.2062	9.73	AtMYB52	AT1G17950
BjMYB143	BjMYB52b	BjuA044285	C9	R2R3	A09	50694916	50696138	-	247	28.516	9.24	AtMYB52	AT1G17950
BjMYB144	BjMYB52c	BjuB032379	C9	R2R3	B03	15195505	15196733	+	247	28.45	9.14	AtMYB52	AT1G17950
BjMYB145	BjMYB52d	BjuB043362	C9	R2R3	B03	3046320	3047541	+	241	28.0487	9.57	AtMYB52	AT1G17950
BjMYB146	BjMYB117a	BjuA030228	C9	R2R3	A08	21791226	21792612	+	353	40.8204	6.6	AtMYB117	AT1G26780
BjMYB147	BjMYB117b	BjuA045019	C9	R2R3	A10	1377983	1379374	+	353	41.126	7.91	AtMYB117	AT1G26780
BjMYB148	BjMYB117c	BjuB003049	C9	R2R3	B03	8133303	8134706	+	355	40.9686	8.35	AtMYB117	AT1G26780
BjMYB149	BjMYB105a	BjuA016499	C9	R2R3	A07	30124418	30125554	+	320	37.0158	8.71	AtMYB105	AT1G69560
BjMYB150	BjMYB105b	BjuA027180	C9	R2R3	A07	27590730	27591799	-	297	34.536	9.25	AtMYB105	AT1G69560
BjMYB151	BjMYB105c	BjuB003944	C9	R2R3	B03	28929394	28930487	+	305	35.4289	8.53	AtMYB105	AT1G69560
BjMYB152	BjMYB105d	BjuB030456	C9	R2R3	B03	32446763	32447914	+	325	37.8195	8.7	AtMYB105	AT1G69560
BjMYB153	BjMYB54a	BjuA001836	C9	R2R3	A07	31285195	31286293	+	235	27.1215	9.3	AtMYB54	AT1G73410
BjMYB154	BjMYB54b	BjuA007508	C9	R2R3	A02	13952108	13953231	+	229	26.7461	9.25	AtMYB54	AT1G73410
BjMYB155	BjMYB54c	BjuA043455	C9	R2R3	A07	31863013	31864197	+	228	26.5668	9.2	AtMYB54	AT1G73410
BjMYB156	BjMYB54d	BjuB025948	C9	R2R3	B05	58826948	58828046	-	235	27.1575	9.3	AtMYB54	AT1G73410
BjMYB157	BjMYB25a	BjuB020096	C9	R2R3	B06	3567333	3568901	+	374	40.8131	9.06	AtMYB25	AT2G39880
BjMYB158	BjMYB25b	BjuO005966	C9	R2R3	Contig377_149656_1596215_862557_1446560	146605	148548	+	370	40.6667	9.07	AtMYB25	AT2G39880
BjMYB159	BjMYB1a	BjuA011999	C9	R2R3	A03	19758590	19760414	-	331	36.4378	6.35	AtMYB1	AT3G09230
BjMYB160	BjMYB1b	BjuA032725	C9	R2R3	A01	38087540	38089669	-	387	42.5755	6.24	AtMYB1	AT3G09230
BjMYB161	BjMYB1c	BjuB006824	C9	R2R3	B07	2519387	2521348	+	390	42.8556	6.68	AtMYB1	AT3G09230
BjMYB162	BjMYB1d	BjuB009041	C9	R2R3	B07	40702494	40704412	+	361	39.8437	8.39	AtMYB1	AT3G09230
BjMYB163	BjMYB110a	BjuA008255	C9	R2R3	A02	28963030	28964060	-	294	33.9104	9.32	AtMYB110	AT3G29020
BjMYB164	BjMYB110b	BjuA015705	C9	R2R3	A04	9416742	9417765	-	260	29.9602	9.73	AtMYB110	AT3G29020
BjMYB165	BjMYB110c	BjuA031562	C9	R2R3	A09	160265	161390	-	287	32.6848	9.28	AtMYB110	AT3G29020
BjMYB166	BjMYB110d	BjuB008287	C9	R2R3	B07	17761540	17762712	-	275	31.5607	9.44	AtMYB110	AT3G29020
BjMYB167	BjMYB77a	BjuA005274	C9	R2R3	A01	20130266	20131147	-	294	32.4356	8.7	AtMYB77	AT3G50060
BjMYB168	BjMYB77b	BjuA010516	C9	R2R3	A03	28568287	28569165	+	293	32.3323	6.28	AtMYB77	AT3G50060
BjMYB169	BjMYB77c	BjuB018112	C9	R2R3	B08	59174181	59175002	-	274	30.1187	6.38	AtMYB77	AT3G50060
BjMYB170	BjMYB77d	BjuB037838	C9	R2R3	B02	58905068	58905901	+	278	30.9278	6.26	AtMYB77	AT3G50060
BjMYB171	BjMYB77e	BjuO012249	C9	R2R3	Super_scaffold_28_1_2326914_1_464645	46786	47346	-	187	20.5389	6.19	AtMYB77	AT3G50060
BjMYB172	BjMYB109a	BjuA044424	C9	R2R3	A09	44843709	44845260	-	373	41.3196	5.6	AtMYB109	AT3G55730
BjMYB173	BjMYB109b	BjuB018736	C9	R2R3	B08	68456901	68458616	-	375	41.4886	5.59	AtMYB109	AT3G55730
BjMYB174	BjMYB69a	BjuA014059	C9	R2R3	A03	36964778	36968994	-	303	34.9131	8.58	AtMYB69	AT4G33450
BjMYB175	BjMYB69b	BjuA043693	C9	R2R3	A08	16423953	16425293	+	259	29.9735	9.52	AtMYB69	AT4G33450
BjMYB176	BjMYB69c	BjuB043518	C9	R2R3	B03	3842593	3843453	+	252	29.2677	9.81	AtMYB69	AT4G33450
BjMYB177	BjMYB69d	BjuB045285	C9	R2R3	B05	3095183	3096000	-	247	28.5438	10	AtMYB69	AT4G33450
BjMYB178	BjMYB69e	BjuB045286	C9	R2R3	B05	3099515	3104128	-	488	55.0225	9.34	AtMYB69	AT4G33450
BjMYB179	BjMYB69f	BjuO009489	C9	R2R3	Contig831	102976	103839	+	210	24.2393	8.93	AtMYB69	AT4G33450
BjMYB180	BjMYB73a	BjuA002856	C9	R2R3	A01	763245	764228	+	328	35.3892	6.27	AtMYB73	AT4G37260
BjMYB181	BjMYB73b	BjuA014246	C9	R2R3	A03	38909018	38909812	+	265	28.9494	5.91	AtMYB73	AT4G37260
BjMYB182	BjMYB73c	BjuA016082	C9	R2R3	A04	15419005	15419880	-	292	31.4583	8.3	AtMYB73	AT4G37260
BjMYB183	BjMYB73d	BjuA016083	C9	R2R3	A04	15433909	15434751	-	281	30.0686	8.31	AtMYB73	AT4G37260
BjMYB184	BjMYB73e	BjuA043775	C9	R2R3	A08	19623727	19624638	-	304	33.4691	5.59	AtMYB73	AT4G37260
BjMYB185	BjMYB73f	BjuB002001	C9	R2R3	B05	549469	550458	+	329	35.4483	6.27	AtMYB73	AT4G37260
BjMYB186	BjMYB73g	BjuB027114	C9	R2R3	B01	18559588	18560463	+	292	31.5952	7.71	AtMYB73	AT4G37260
BjMYB187	BjMYB73h	BjuB034829	C9	R2R3	B02	8526339	8527223	-	295	31.6643	8.19	AtMYB73	AT4G37260
BjMYB188	BjMYB73i	BjuB038567	C9	R2R3	B02	66562580	66563383	+	268	29.4108	5.69	AtMYB73	AT4G37260
BjMYB189	BjMYB73j	BjuB041965	C9	R2R3	B01	925870	926781	+	304	33.336	5.52	AtMYB73	AT4G37260
BjMYB190	BjMYB56a	BjuA039075	C9	R2R3	A10	14143577	14145462	-	324	36.875	9.45	AtMYB56	AT5G17800
BjMYB191	BjMYB56b	BjuA041874	C9	R2R3	A03	3760981	3762690	+	313	35.4637	9.56	AtMYB56	AT5G17800
BjMYB192	BjMYB56c	BjuB015149	C9	R2R3	B08	10149331	10151261	+	311	35.2936	9.79	AtMYB56	AT5G17800
BjMYB193	BjMYB56d	BjuB029628	C9	R2R3	B05	31538727	31540453	-	317	35.7807	8.84	AtMYB56	AT5G17800
BjMYB194	BjMYB56e	BjuB035506	C9	R2R3	B02	42727196	42729021	-	328	37.3647	9.49	AtMYB56	AT5G17800
BjMYB195	BjMYB44a	BjuA008730	C9	R2R3	A02	35324149	35324964	-	272	29.6161	8.33	AtMYB44	AT5G67300
BjMYB196	BjMYB44b	BjuA011735	C9	R2R3	A07	17444356	17445255	-	300	32.6256	8.34	AtMYB44	AT5G67300
BjMYB197	BjMYB44c	BjuB020826	C9	R2R3	B06	9295274	9300026	-	304	32.9728	7.71	AtMYB44	AT5G67300
BjMYB198	BjMYB45a	BjuB017367	C10	R2R3	B08	47087435	47088776	-	257	29.2381	8.77	AtMYB45	AT3G48920
BjMYB199	BjMYB45b	BjuO012412	C10	R2R3	Super_scaffold_31	381318	382585	-	258	29.4812	8.76	AtMYB45	AT3G48920
BjMYB200	BjDUO1a	BjuA001717	C10	R2R3	A09	47614957	47615859	-	269	30.6353	6.25	AtDUO1	AT3G60460
BjMYB201	BjDUO1b	BjuA026741	C10	R2R3	A07	24458129	24459188	-	299	34.2053	5.71	AtDUO1	AT3G60460
BjMYB202	BjDUO1c	BjuB002835	C10	R2R3	B05	882647	883556	+	269	30.5592	6.97	AtDUO1	AT3G60460
BjMYB203	BjDUO1d	BjuB022286	C10	R2R3	B06	24051665	24052766	+	309	34.9281	5.87	AtDUO1	AT3G60460
BjMYB204	BjMYB18a	BjuA013483	C10	R2R3	A03	33417316	33418243	+	250	28.8473	8.96	AtMYB18	AT4G25560
BjMYB205	BjMYB18b	BjuA046853	C10	R2R3	A09	10882301	10888497	-	450	51.6907	8.78	AtMYB18	AT4G25560
BjMYB206	BjMYB18c	BjuB014328	C10	R2R3	B05	7651171	7656434	-	449	51.4444	8.95	AtMYB18	AT4G25560
BjMYB207	BjMYB18d	BjuB048965	C10	R2R3	B02	64451487	64452433	-	251	29.0292	8.55	AtMYB18	AT4G25560
BjMYB208	BjMYB19a	BjuA010160	C10	R2R3	A03	8111241	8112321	-	267	30.9877	8.54	AtMYB19	AT5G52260
BjMYB209	BjMYB19b	BjuB041164	C10	R2R3	B08	15784916	15786004	-	270	31.5373	9.14	AtMYB19	AT5G52260
BjMYB210	BjMYB81a	BjuA010864	C11	R2R3	A03	14337423	14338907	+	435	48.4483	5.1	AtMYB81	AT2G26960
BjMYB211	BjMYB81b	BjuA026220	C11	R2R3	A07	18106304	18107627	-	368	41.1707	5.1	AtMYB81	AT2G26960
BjMYB212	BjMYB81c	BjuA026221	C11	R2R3	A07	18112719	18114042	-	368	41.1307	5.05	AtMYB81	AT2G26960
BjMYB213	BjMYB81d	BjuB020943	C11	R2R3	B06	11952342	11953758	+	394	44.1931	5	AtMYB81	AT2G26960
BjMYB214	BjMYB81e	BjuB046073	C11	R2R3	B08	30029689	30031152	-	431	48.3802	5.11	AtMYB81	AT2G26960
BjMYB215	BjMYB101a	BjuA009988	C11	R2R3	A03	9547898	9549703	-	457	51.3328	5.86	AtMYB101	AT2G32460
BjMYB216	BjMYB101b	BjuA018697	C11	R2R3	A05	7813390	7815366	-	479	54.0525	5.23	AtMYB101	AT2G32460
BjMYB217	BjMYB101c	BjuA042594	C11	R2R3	A04	19765853	19767666	-	437	49.0695	5.61	AtMYB101	AT2G32460
BjMYB218	BjMYB101d	BjuB016132	C11	R2R3	B08	17569197	17571091	-	461	51.9088	6.02	AtMYB101	AT2G32460
BjMYB219	BjMYB101e	BjuB041588	C11	R2R3	B06	630849	632672	-	476	53.8272	5.29	AtMYB101	AT2G32460
BjMYB220	BjMYB101f	BjuB042225	C11	R2R3	B01	8998689	9000585	+	471	52.4593	5.59	AtMYB101	AT2G32460
BjMYB221	BjMYB65a	BjuA008733	C11	R2R3	A02	35340072	35341727	+	496	55.2498	5.76	AtMYB65	AT3G11440
BjMYB222	BjMYB65b	BjuB006902	C11	R2R3	B07	3140007	3141742	+	518	57.558	5.45	AtMYB65	AT3G11440
BjMYB223	BjMYB65c	BjuB023635	C11	R2R3	B01	42647777	42649469	-	499	55.4272	5.63	AtMYB65	AT3G11440
BjMYB224	BjMYB120a	BjuA006842	C11	R2R3	A02	7582421	7584226	+	542	60.941	6.34	AtMYB120	AT5G55020
BjMYB225	BjMYB120b	BjuA009670	C11	R2R3	A03	7361539	7363618	+	554	61.5104	6.35	AtMYB120	AT5G55020
BjMYB226	BjMYB120c	BjuB015983	C11	R2R3	B08	14770077	14772211	+	569	62.9577	6.4	AtMYB120	AT5G55020
BjMYB227	BjMYB120d	BjuB047869	C11	R2R3	B02	25802856	25804811	+	582	64.8942	6.5	AtMYB120	AT5G55020
BjMYB228	BjMYB62	BjuA000162	C12	R2R3	A02	11167013	11168059	+	285	33.154	5.64	AtMYB62	AT1G68320
BjMYB229	BjMYB116a	BjuA025784	C12	R2R3	A07	14899703	14902871	-	282	32.7316	5.71	AtMYB116	AT1G25340
BjMYB230	BjMYB116b	BjuA035047	C12	R2R3	A09	34595558	34597067	+	281	32.6967	5.95	AtMYB116	AT1G25340
BjMYB231	BjMYB116c	BjuB031256	C12	R2R3	B03	20713119	20714410	-	283	32.8166	5.61	AtMYB116	AT1G25340
BjMYB232	BjMYB62a	BjuA027215	C12	R2R3	A07	27947980	27949012	-	282	32.7794	5.11	AtMYB62	AT1G68320
BjMYB233	BjMYB62b	BjuA046576	C12	R2R3	A07	29456928	29457951	+	284	32.8727	5.4	AtMYB62	AT1G68320
BjMYB234	BjMYB62c	BjuB000741	C12	R2R3	B03	28383150	28384199	+	286	33.2461	5.03	AtMYB62	AT1G68320
BjMYB235	BjMYB62d	BjuB010831	C12	R2R3	B05	54241519	54242536	+	277	32.1187	5.16	AtMYB62	AT1G68320
BjMYB236	BjMYB62e	BjuO012165	C12	R2R3	Super_scaffold_199_1693331_3229516	1365278	1366302	-	279	32.3349	5.59	AtMYB62	AT1G68320
BjMYB237	BjMYB2a	BjuA017615	C12	R2R3	A04	25550744	25551818	+	272	31.5089	5.21	AtMYB2	AT2G47190
BjMYB238	BjMYB2b	BjuA017702	C12	R2R3	A05	346156	347177	-	277	31.9203	5.04	AtMYB2	AT2G47190
BjMYB239	BjMYB2c	BjuB017044	C12	R2R3	B08	32156640	32157690	+	282	32.5102	5.3	AtMYB2	AT2G47190
BjMYB240	BjMYB2d	BjuB046522	C12	R2R3	B06	11619489	11620535	+	275	31.6479	5.19	AtMYB2	AT2G47190
BjMYB241	BjMYB2e	BjuO001618	C12	R2R3	Contig1319_3001_62500	16929	18325	+	270	31.3518	5.61	AtMYB2	AT2G47190
BjMYB242	BjMYB57a	BjuA011448	C12	R2R3	A03	18016665	18017568	+	208	23.9401	9.54	AtMYB57	AT3G01530
BjMYB243	BjMYB57b	BjuB011822	C12	R2R3	B01	1509592	1510850	-	207	23.7959	9.74	AtMYB57	AT3G01530
BjMYB244	BjMYB57c	BjuB039924	C12	R2R3	B07	15606423	15607276	+	210	24.3535	9.46	AtMYB57	AT3G01530
BjMYB245	BjMYB57d	BjuO004310	C12	R2R3	Contig2578	13847	15310	+	201	23.0412	9.72	AtMYB57	AT3G01530
BjMYB246	BjMYB108a	BjuA006251	C12	R2R3	A01	38669722	38671961	-	318	36.6094	4.9	AtMYB108	AT3G06490
BjMYB247	BjMYB108b	BjuA011825	C12	R2R3	A03	19095874	19097694	+	304	35.352	4.9	AtMYB108	AT3G06490
BjMYB248	BjMYB108c	BjuA046057	C12	R2R3	A05	30222620	30224391	+	219	25.2162	9.46	AtMYB108	AT3G06490
BjMYB249	BjMYB108d	BjuB023418	C12	R2R3	B01	44302573	44304734	-	321	37.0056	4.71	AtMYB108	AT3G06490
BjMYB250	BjMYB108e	BjuB039426	C12	R2R3	B07	2105137	2107395	+	318	36.5373	4.89	AtMYB108	AT3G06490
BjMYB251	BjMYB71a	BjuA012789	C12	R2R3	A03	23895210	23896233	-	274	31.4343	8.95	AtMYB71	AT3G24310
BjMYB252	BjMYB71b	BjuB032231	C12	R2R3	B03	14174655	14175653	-	277	31.8377	8.63	AtMYB71	AT3G24310
BjMYB253	BjMYB71c	BjuB039471	C12	R2R3	B07	8448148	8449143	-	273	31.1932	9.17	AtMYB71	AT3G24310
BjMYB254	BjMYB21a	BjuA024282	C12	R2R3	A06	25182389	25184731	-	232	25.8397	6.38	AtMYB21	AT3G27810
BjMYB255	BjMYB21b	BjuB039998	C12	R2R3	B07	15085280	15087566	-	232	25.9127	6.3	AtMYB21	AT3G27810
BjMYB256	BjMYB21c	BjuO013419	C12	R2R3	Super_scaffold_79_1679884_2183924	304919	307334	+	233	25.9959	6.38	AtMYB21	AT3G27810
BjMYB257	BjMYB121a	BjuA031769	C12	R2R3	A09	3837177	3842384	+	267	31.0872	8.21	AtMYB121	AT3G30210
BjMYB258	BjMYB121b	BjuB044556	C12	R2R3	B02	56918038	56919790	+	270	31.0964	7.69	AtMYB121	AT3G30210
BjMYB259	BjMYB27a	BjuA026480	C12	R2R3	A07	20712315	20713302	-	240	28.6133	6.56	AtMYB27	AT3G53200
BjMYB260	BjMYB27b	BjuA035516	C12	R2R3	A09	42635068	42636039	-	245	29.2106	6.4	AtMYB27	AT3G53200
BjMYB261	BjMYB27c	BjuB022580	C12	R2R3	B06	26588921	26589930	+	245	29.1788	6.48	AtMYB27	AT3G53200
BjMYB262	BjMYB27d	BjuB046340	C12	R2R3	B08	65759979	65760964	+	245	29.0584	6.98	AtMYB27	AT3G53200
BjMYB263	BjMYB27e	BjuB046341	C12	R2R3	B08	65766822	65767807	+	245	29.0584	6.98	AtMYB27	AT3G53200
BjMYB264	BjMYB78a	BjuA015069	C12	R2R3	A02	32931489	32935181	-	319	36.8188	5.25	AtMYB78	AT5G49620
BjMYB265	BjMYB78b	BjuA023823	C12	R2R3	A06	23414030	23415889	+	323	36.4736	5.55	AtMYB78	AT5G49620
BjMYB266	BjMYB78c	BjuB037538	C12	R2R3	B02	57574640	57576449	-	325	36.9341	5.53	AtMYB78	AT5G49620
BjMYB267	BjMYB78d	BjuB042969	C12	R2R3	B04	1601051	1602995	+	319	36.7857	5.16	AtMYB78	AT5G49620
BjMYB268	BjMYB59a	BjuA006584	C12	R2R3	A02	5825033	5825955	+	236	27.3398	9.02	AtMYB59	AT5G59780
BjMYB269	BjMYB59b	BjuA009447	C12	R2R3	A03	6078563	6079488	+	242	28.0276	8.2	AtMYB59	AT5G59780
BjMYB270	BjMYB59c	BjuB015590	C12	R2R3	B08	12999609	13000535	+	253	29.1239	8.95	AtMYB59	AT5G59780
BjMYB271	BjMYB59d	BjuB048010	C12	R2R3	B02	27688466	27689380	+	239	27.8093	9.08	AtMYB59	AT5G59780
BjMYB272	BjMYB13a	BjuA037404	C13	R2R3	A10	2349096	2350421	-	252	28.7088	5.4	AtMYB13	AT1G06180
BjMYB273	BjMYB13b	BjuB021957	C13	R2R3	B06	19280746	19282101	-	252	28.7088	5.41	AtMYB13	AT1G06180
BjMYB274	BjMYB60a	BjuA031210	C13	R2R3	A08	24874665	24875663	+	265	30.2007	6.07	AtMYB60	AT1G08810
BjMYB275	BjMYB60b	BjuB033409	C13	R2R3	B03	1170189	1171223	-	271	30.9145	6.11	AtMYB60	AT1G08810
BjMYB276	BjMYB58a	BjuA044224	C13	R2R3	A09	51098675	51099690	+	279	32.1944	4.94	AtMYB58	AT1G16490
BjMYB277	BjMYB58b	BjuB021746	C13	R2R3	B06	14771136	14772165	-	284	32.417	6.11	AtMYB58	AT1G16490
BjMYB278	BjMYB58c	BjuB032328	C13	R2R3	B03	14865139	14866155	-	279	32.1776	5.07	AtMYB58	AT1G16490
BjMYB279	BjMYB31a	BjuA005562	C13	R2R3	A02	14360916	14362407	-	339	37.8709	5.22	AtMYB31	AT1G74650
BjMYB280	BjMYB31b	BjuA027054	C13	R2R3	A07	26261793	26263147	-	337	37.7935	5.62	AtMYB31	AT1G74650
BjMYB281	BjMYB31c	BjuB021373	C13	R2R3	B06	21106427	21107675	+	294	33.2697	6.87	AtMYB31	AT1G74650
BjMYB282	BjMYB31d	BjuB029768	C13	R2R3	B03	40084173	40086087	+	336	37.3964	6.15	AtMYB31	AT1G74650
BjMYB283	BjMYB63a	BjuA043547	C13	R2R3	A07	34418203	34420284	+	370	41.8165	5.25	AtMYB63	AT1G79180
BjMYB284	BjMYB63b	BjuB022080	C13	R2R3	B06	22711061	22712034	+	267	30.2765	5.41	AtMYB63	AT1G79180
BjMYB285	BjMYB14a	BjuA009939	C13	R2R3	A03	9235933	9237350	-	246	28.5027	5.32	AtMYB14	AT2G31180
BjMYB286	BjMYB14b	BjuA016668	C13	R2R3	A04	19123348	19124688	-	241	27.9169	5.93	AtMYB14	AT2G31180
BjMYB287	BjMYB14c	BjuA037593	C13	R2R3	A05	8713838	8715289	-	253	29.4731	6.66	AtMYB14	AT2G31180
BjMYB288	BjMYB14d	BjuB015932	C13	R2R3	B08	16893304	16894694	-	237	27.746	5.55	AtMYB14	AT2G31180
BjMYB289	BjMYB14e	BjuB026429	C13	R2R3	B01	12957282	12958652	+	250	28.9942	5.79	AtMYB14	AT2G31180
BjMYB290	BjMYB14f	BjuB046428	C13	R2R3	B06	1667788	1668960	-	249	28.7901	6.46	AtMYB14	AT2G31180
BjMYB291	BjMYB38a	BjuA018257	C13	R2R3	A05	4532622	4534032	-	288	32.7788	6.53	AtMYB38	AT2G36890
BjMYB292	BjMYB38b	BjuA036488	C13	R2R3	A04	22059676	22061086	+	290	32.7288	7.64	AtMYB38	AT2G36890
BjMYB293	BjMYB38c	BjuB016333	C13	R2R3	B08	20065465	20066973	+	291	33.0182	8.59	AtMYB38	AT2G36890
BjMYB294	BjMYB38d	BjuB041664	C13	R2R3	B06	5063782	5065258	-	289	32.8818	6.53	AtMYB38	AT2G36890
BjMYB295	BjMYB10a	BjuA045281	C13	R2R3	A01	36610182	36611745	+	237	26.9202	6.67	AtMYB10	AT3G12820
BjMYB296	BjMYB10b	BjuB006973	C13	R2R3	B07	3712804	3714273	-	234	26.4656	6.33	AtMYB10	AT3G12820
BjMYB297	BjMYB10c	BjuB023814	C13	R2R3	B01	42039462	42040682	+	229	26.4277	7.05	AtMYB10	AT3G12820
BjMYB298	BjMYB15a	BjuA012756	C13	R2R3	A03	23677008	23678185	+	286	32.2597	5.27	AtMYB15	AT3G23250
BjMYB299	BjMYB15b	BjuA025680	C13	R2R3	A07	11908426	11909574	-	285	32.207	5.26	AtMYB15	AT3G23250
BjMYB300	BjMYB15c	BjuA040394	C13	R2R3	A01	25801812	25806598	-	281	31.9516	5.83	AtMYB15	AT3G23250
BjMYB301	BjMYB15d	BjuB007381	C13	R2R3	B07	7878348	7879572	+	286	32.1628	5.34	AtMYB15	AT3G23250
BjMYB302	BjMYB15e	BjuB031956	C13	R2R3	B03	13791913	13793062	+	276	31.2588	5.35	AtMYB15	AT3G23250
BjMYB303	BjMYB15f	BjuO013549	C13	R2R3	Super_scaffold_82	355823	357020	+	284	32.1219	5.34	AtMYB15	AT3G23250
BjMYB304	BjMYB30a	BjuA008248	C13	R2R3	A02	28918931	28920320	+	326	36.4634	8.7	AtMYB30	AT3G28910
BjMYB305	BjMYB30b	BjuA031566	C13	R2R3	A09	138499	139974	+	338	37.6429	8.34	AtMYB30	AT3G28910
BjMYB306	BjMYB30c	BjuA043230	C13	R2R3	A06	24893640	24895109	-	333	37.0672	7.1	AtMYB30	AT3G28910
BjMYB307	BjMYB30d	BjuB008290	C13	R2R3	B07	17713799	17715288	+	339	37.6639	7.04	AtMYB30	AT3G28910
BjMYB308	BjMYB30e	BjuB044510	C13	R2R3	B02	56684905	56686412	+	337	37.632	8.06	AtMYB30	AT3G28910
BjMYB309	BjMYB84a	BjuA043146	C13	R2R3	A06	10437248	10438463	-	300	34.6093	8.07	AtMYB84	AT3G49690
BjMYB310	BjMYB84b	BjuB010265	C13	R2R3	B04	33940606	33941690	+	249	28.8951	9.07	AtMYB84	AT3G49690
BjMYB311	BjMYB84c	BjuB017657	C13	R2R3	B08	46103221	46104274	-	245	28.3995	8.11	AtMYB84	AT3G49690
BjMYB312	BjMYB84d	BjuB017658	C13	R2R3	B08	46097198	46098407	-	297	34.2688	6.53	AtMYB84	AT3G49690
BjMYB313	BjMYB87a	BjuA002642	C13	R2R3	A01	476396	477596	+	305	34.9753	6.5	AtMYB87	AT4G37780
BjMYB314	BjMYB87b	BjuB040839	C13	R2R3	B05	1310246	1311373	+	309	35.3407	6.23	AtMYB87	AT4G37780
BjMYB315	BjMYB37a	BjuA006527	C13	R2R3	A02	5385008	5386330	+	329	36.7158	8.63	AtMYB37	AT5G23000
BjMYB316	BjMYB37b	BjuA038779	C13	R2R3	A10	12239992	12241523	-	334	37.3015	8.13	AtMYB37	AT5G23000
BjMYB317	BjMYB37c	BjuB013070	C13	R2R3	B02	40813304	40814794	+	334	37.3867	8.77	AtMYB37	AT5G23000
BjMYB318	BjMYB37d	BjuB045431	C13	R2R3	B05	29396864	29398212	-	328	36.6658	8.76	AtMYB37	AT5G23000
BjMYB319	BjMYB36a	BjuA006672	C13	R2R3	A02	6546095	6547748	-	332	37.6242	7.11	AtMYB36	AT5G57620
BjMYB320	BjMYB36b	BjuA009542	C13	R2R3	A03	6589577	6591158	+	331	37.495	7.12	AtMYB36	AT5G57620
BjMYB321	BjMYB36c	BjuB011659	C13	R2R3	B05	27214245	27215852	+	331	37.6061	7.14	AtMYB36	AT5G57620
BjMYB322	BjMYB36d	BjuB015704	C13	R2R3	B08	13918243	13919888	+	334	37.6692	7.7	AtMYB36	AT5G57620
BjMYB323	BjMYB96a	BjuA008578	C13	R2R3	A02	36497352	36498709	-	343	38.3968	5.55	AtMYB96	AT5G62470
BjMYB324	BjMYB96b	BjuA022908	C13	R2R3	A06	17773277	17774699	-	350	39.1656	5.7	AtMYB96	AT5G62470
BjMYB325	BjMYB96c	BjuA032556	C13	R2R3	A09	5726033	5727383	-	335	37.4369	5.96	AtMYB96	AT5G62470
BjMYB326	BjMYB96d	BjuB027267	C13	R2R3	B04	532882	534231	-	344	38.3517	5.58	AtMYB96	AT5G62470
BjMYB327	BjMYB96e	BjuB039657	C13	R2R3	B07	13134486	13135848	-	325	36.2776	6.34	AtMYB96	AT5G62470
BjMYB328	BjMYB68a	BjuA008713	C13	R2R3	A02	37393850	37395189	+	371	41.7113	5.64	AtMYB68	AT5G65790
BjMYB329	BjMYB68b	BjuA023266	C13	R2R3	A06	19864196	19865560	+	367	41.205	5.42	AtMYB68	AT5G65790
BjMYB330	BjMYB68c	BjuA045668	C13	R2R3	A02	35894809	35899425	-	559	62.1673	6.5	AtMYB68	AT5G65790
BjMYB331	BjMYB68d	BjuA046796	C13	R2R3	A09	7137737	7139108	+	362	40.7534	5.68	AtMYB68	AT5G65790
BjMYB332	BjMYB68e	BjuB039564	C13	R2R3	B07	11245556	11246951	-	370	41.3769	5.27	AtMYB68	AT5G65790
BjMYB333	BjMYB61a	BjuA021659	C14	R2R3	A06	3721318	3722469	+	331	37.0173	8.1	AtMYB61	AT1G09540
BjMYB334	BjMYB61b	BjuA031175	C14	R2R3	A08	24693773	24694613	-	208	23.5506	9.28	AtMYB61	AT1G09540
BjMYB335	BjMYB61c	BjuA037149	C14	R2R3	A09	53807431	53808613	-	327	36.6898	6.67	AtMYB61	AT1G09540
BjMYB336	BjMYB61d	BjuB029083	C14	R2R3	B04	18784991	18786272	-	353	39.3659	8.39	AtMYB61	AT1G09540
BjMYB337	BjMYB61e	BjuB033372	C14	R2R3	B03	1326156	1327438	+	358	40.2137	7.64	AtMYB61	AT1G09540
BjMYB338	BjMYB61f	BjuB048490	C14	R2R3	B02	36173570	36174855	-	346	38.5872	7.62	AtMYB61	AT1G09540
BjMYB339	BjMYB47a	BjuA022238	C14	R2R3	A06	8244993	8248389	+	262	30.0275	5.29	AtMYB47	AT1G18710
BjMYB340	BjMYB47b	BjuA022239	C14	R2R3	A06	8283194	8285876	+	266	30.0323	5.08	AtMYB47	AT1G18710
BjMYB341	BjMYB47c	BjuA030453	C14	R2R3	A08	23168030	23169446	-	269	30.5422	6	AtMYB47	AT1G18710
BjMYB342	BjMYB47d	BjuA030454	C14	R2R3	A08	23177378	23182249	-	254	29.5082	5.65	AtMYB47	AT1G18710
BjMYB343	BjMYB47e	BjuB032406	C14	R2R3	B03	15376444	15379115	+	266	30.4173	5.59	AtMYB47	AT1G18710
BjMYB344	BjMYB47f	BjuB032407	C14	R2R3	B03	15385771	15389400	+	254	29.1487	5.38	AtMYB47	AT1G18710
BjMYB345	BjMYB47g	BjuB032408	C14	R2R3	B03	15395685	15398641	+	241	27.5483	8.99	AtMYB47	AT1G18710
BjMYB346	BjMYB47h	BjuB043392	C14	R2R3	B03	3185717	3189972	+	268	30.33	7.09	AtMYB47	AT1G18710
BjMYB347	BjMYB75a	BjuA012765	C14	R2R3	A03	23719446	23720729	-	242	27.6057	8.99	AtMYB75	AT1G56650
BjMYB348	BjMYB75b	BjuB004372	C14	R2R3	B03	50230753	50232344	+	240	27.4621	8.86	AtMYB75	AT1G56650
BjMYB349	BjMYB75c	BjuB031967	C14	R2R3	B03	13869773	13871183	-	244	27.8278	8.9	AtMYB75	AT1G56650
BjMYB350	BjMYB75d	BjuB043935	C14	R2R3	B03	27404017	27405361	-	247	28.0419	9.12	AtMYB75	AT1G56650
BjMYB351	BjMYB103a	BjuA009886	C14	R2R3	A09	11619242	11655924	+	628	70.7405	6.21	AtMYB103	AT1G63910
BjMYB352	BjMYB103b	BjuA033256	C14	R2R3	A09	12402420	12404128	-	369	41.9307	6.16	AtMYB103	AT1G63910
BjMYB353	BjMYB103c	BjuB046977	C14	R2R3	B04	15431883	15436735	+	626	70.4096	6.54	AtMYB103	AT1G63910
BjMYB354	BjMYB113a	BjuB010898	C14	R2R3	B05	53425172	53426356	+	242	27.3612	6.83	AtMYB113	AT1G66370
BjMYB355	BjMYB113b	BjuO006089	C14	R2R3	Contig3878	9762	10938	+	242	27.3612	6.83	AtMYB113	AT1G66370
BjMYB356	BjMYB90	BjuA027328	C14	R2R3	A07	28751722	28753392	+	247	27.9207	8.86	AtMYB90	AT1G66390
BjMYB357	BjMYB95a	BjuA005553	C14	R2R3	A02	14443349	14444725	-	246	28.3064	9.42	AtMYB95	AT1G74430
BjMYB358	BjMYB95b	BjuA027064	C14	R2R3	A07	26324303	26327710	-	241	27.1877	5.75	AtMYB95	AT1G74430
BjMYB359	BjMYB95c	BjuA043528	C14	R2R3	A07	32378165	32383443	+	111	13.146	9.33	AtMYB95	AT1G74430
BjMYB360	BjMYB95d	BjuB011344	C14	R2R3	B05	57201147	57202663	-	253	28.984	9.28	AtMYB95	AT1G74430
BjMYB361	BjMYB95e	BjuB021363	C14	R2R3	B06	21001115	21003571	+	256	29.1258	5.51	AtMYB95	AT1G74430
BjMYB362	BjMYB95f	BjuB029753	C14	R2R3	B03	39973025	39974748	+	282	32.1039	5.22	AtMYB95	AT1G74430
BjMYB363	BjMYB83a	BjuA011966	C14	R2R3	A03	19553538	19554765	-	340	38.2447	6.26	AtMYB83	AT3G08500
BjMYB364	BjMYB83b	BjuA020719	C14	R2R3	A05	29681482	29682716	+	335	37.5488	5.53	AtMYB83	AT3G08500
BjMYB365	BjMYB83c	BjuB006593	C14	R2R3	B01	45065943	45073076	+	330	37.2781	8.66	AtMYB83	AT3G08500
BjMYB366	BjMYB83d	BjuB023553	C14	R2R3	B01	43685547	43686767	+	336	37.4907	5.49	AtMYB83	AT3G08500
BjMYB367	BjMYB83e	BjuB031860	C14	R2R3	B03	12644881	12646070	-	338	37.7668	5.99	AtMYB83	AT3G08500
BjMYB368	BjMYB5a	BjuA041110	C14	R2R3	A02	2114770	2119458	-	279	31.8707	9.41	AtMYB5	AT3G13540
BjMYB369	BjMYB5b	BjuA042711	C14	R2R3	A05	27377386	27378672	-	255	28.6034	8.92	AtMYB5	AT3G13540
BjMYB370	BjMYB5c	BjuA045336	C14	R2R3	A01	36954232	36955516	-	251	28.319	8.18	AtMYB5	AT3G13540
BjMYB371	BjMYB5d	BjuB019166	C14	R2R3	B08	62170062	62171345	-	239	26.8969	5.77	AtMYB5	AT3G13540
BjMYB372	BjMYB5e	BjuB042294	C14	R2R3	B01	41639982	41641294	-	254	28.4341	8.18	AtMYB5	AT3G13540
BjMYB373	BjMYB5f	BjuO007549	C14	R2R3	Contig501_1_1525584_15001_1035659	181704	182864	+	224	25.3435	5.6	AtMYB5	AT3G13540
BjMYB374	BjMYB26	BjuA038902	C14	R2R3	A05	27133771	27144015	+	946	105.965	7.09	AtMYB26	AT3G13890
BjMYB375	BjMYB0a	BjuA024272	C14	R2R3	A06	25127544	25129103	+	225	26.1351	8.58	AtMYB0	AT3G27920
BjMYB376	BjMYB0b	BjuB039999	C14	R2R3	B07	15062836	15064246	+	233	26.9102	7.12	AtMYB0	AT3G27920
BjMYB377	BjMYB35a	BjuA043253	C14	R2R3	A06	25033091	25034227	+	323	35.9211	8.33	AtMYB35	AT3G28470
BjMYB378	BjMYB35b	BjuB044484	C14	R2R3	B02	56553445	56554563	-	314	35.0112	8.53	AtMYB35	AT3G28470
BjMYB379	BjMYB55a	BjuA031437	C14	R2R3	A09	1425909	1427112	+	336	37.7179	6.83	AtMYB55	AT4G01680
BjMYB380	BjMYB55b	BjuO001167	C14	R2R3	Contig11_2007833_2318034	274896	276104	-	337	37.8852	6.83	AtMYB55	AT4G01680
BjMYB381	BjMYB46a	BjuA041161	C14	R2R3	A02	2430246	2435492	-	249	28.1842	4.94	AtMYB46	AT5G12870
BjMYB382	BjMYB46b	BjuB012304	C14	R2R3	B05	11779992	11782050	+	278	31.6435	6.13	AtMYB46	AT5G12870
BjMYB383	BjMYB46c	BjuB014757	C14	R2R3	B08	9106321	9108297	+	279	31.5664	6.09	AtMYB46	AT5G12870
BjMYB384	BjMYB66a	BjuA047424	C14	R2R3	A10	19564510	19565821	-	197	22.966	9.01	AtMYB66	AT5G14750
BjMYB385	BjMYB66b	BjuB010035	C14	R2R3	B05	11020527	11021745	+	198	23.113	8.66	AtMYB66	AT5G14750
BjMYB386	BjMYB86a	BjuA015152	C14	R2R3	A02	33616201	33617406	-	337	38.5653	9	AtMYB86	AT5G26660
BjMYB387	BjMYB86b	BjuA031950	C14	R2R3	A09	4534539	4535751	+	335	37.9174	8.49	AtMYB86	AT5G26660
BjMYB388	BjMYB86c	BjuB037950	C14	R2R3	B02	62003991	62005299	-	359	40.5773	7.62	AtMYB86	AT5G26660
BjMYB389	BjMYB86d	BjuB043030	C14	R2R3	B04	1132240	1133442	-	339	38.42	8.33	AtMYB86	AT5G26660
BjMYB390	BjMYB123	BjuO002952	C14	R2R3	Contig1986_153964_520094	260787	263643	+	309	34.7077	9.86	AtMYB123	AT5G35550
BjMYB391	BjMYB23a	BjuA042622	C14	R2R3	A04	9910223	9912119	+	230	26.2658	8.26	AtMYB23	AT5G40330
BjMYB392	BjMYB23b	BjuB024484	C14	R2R3	B01	26244711	26246475	+	234	26.5791	8.79	AtMYB23	AT5G40330
BjMYB393	BjMYB82a	BjuA006991	C14	R2R3	A02	8848414	8849127	+	183	20.9496	9.74	AtMYB82	AT5G52600
BjMYB394	BjMYB82b	BjuA010147	C14	R2R3	A03	8038485	8039157	+	199	22.9399	8.58	AtMYB82	AT5G52600
BjMYB395	BjMYB82c	BjuB012116	C14	R2R3	B05	19624992	19625724	-	187	21.5052	9.49	AtMYB82	AT5G52600
BjMYB396	BjMYB82d	BjuB041156	C14	R2R3	B08	15728690	15729363	+	195	22.5256	9.37	AtMYB82	AT5G52600
BjMYB397	BjMYB80a	BjuA006785	C14	R2R3	A02	7290696	7292342	-	320	36.1706	6.95	AtMYB80	AT5G56110
BjMYB398	BjMYB80b	BjuB013105	C14	R2R3	B05	23589224	23593357	+	479	53.4924	6.66	AtMYB80	AT5G56110
BjMYB399	BjMYB51a	BjuA030460	C15	R2R3	A08	23226030	23227566	-	333	37.3035	5.12	AtMYB51	AT1G18570
BjMYB400	BjMYB51b	BjuA044310	C15	R2R3	A09	50577551	50578802	-	320	36.3716	5.6	AtMYB51	AT1G18570
BjMYB401	BjMYB51c	BjuB029285	C15	R2R3	B04	19965802	19967046	+	323	36.3647	5.66	AtMYB51	AT1G18570
BjMYB402	BjMYB51d	BjuB043386	C15	R2R3	B03	3138734	3142277	+	328	36.683	5.52	AtMYB51	AT1G18570
BjMYB403	BjMYB3a	BjuA026014	C15	R2R3	A07	16029360	16030374	-	276	31.5595	8.45	AtMYB3	AT1G22640
BjMYB404	BjMYB3b	BjuA035331	C15	R2R3	A09	39921478	39922477	-	269	30.5443	8.42	AtMYB3	AT1G22640
BjMYB405	BjMYB3c	BjuB031339	C15	R2R3	B03	20110631	20111637	+	270	30.9589	8.73	AtMYB3	AT1G22640
BjMYB406	BjMYB3d	BjuB040137	C15	R2R3	B05	52717325	52718361	-	267	30.3841	8.27	AtMYB3	AT1G22640
BjMYB407	BjMYB93a	BjuA034939	C15	R2R3	A09	27448843	27450653	-	365	41.0365	5.3	AtMYB93	AT1G34670
BjMYB408	BjMYB93b	BjuO000736	C15	R2R3	Contig1131	77168	78520	+	359	40.4291	5.46	AtMYB93	AT1G34670
BjMYB409	BjMYB20a	BjuA027322	C15	R2R3	A07	28720654	28721595	+	280	32.1004	6	AtMYB20	AT1G66230
BjMYB410	BjMYB20b	BjuB043944	C15	R2R3	B03	27461714	27462677	-	288	33.0584	5.79	AtMYB20	AT1G66230
BjMYB411	BjMYB122a	BjuA005540	C15	R2R3	A02	14243536	14245462	+	334	37.6358	5.76	AtMYB122	AT1G74080
BjMYB412	BjMYB122b	BjuA043503	C15	R2R3	A07	32242775	32244230	+	326	36.5556	5.77	AtMYB122	AT1G74080
BjMYB413	BjMYB122c	BjuB010312	C15	R2R3	B05	58718954	58720690	-	334	37.4836	5.83	AtMYB122	AT1G74080
BjMYB414	BjMYB122d	BjuB030170	C15	R2R3	B03	39776731	39778214	+	335	37.4244	5.75	AtMYB122	AT1G74080
BjMYB415	BjMYB7a	BjuA042184	C15	R2R3	A03	27226490	27227436	-	288	33.0242	8.81	AtMYB7	AT2G16720
BjMYB416	BjMYB7b	BjuB034074	C15	R2R3	B02	1205736	1207050	+	308	35.1739	9.34	AtMYB7	AT2G16720
BjMYB417	BjMYB12a	BjuA010794	C15	R2R3	A03	13873015	13876028	+	376	42.1448	5.34	AtMYB12	AT2G47460
BjMYB418	BjMYB12b	BjuA017683	C15	R2R3	A05	238535	241598	-	381	42.6454	5.28	AtMYB12	AT2G47460
BjMYB419	BjMYB12c	BjuB046545	C15	R2R3	B06	11747718	11752090	+	372	41.5672	5.06	AtMYB12	AT2G47460
BjMYB420	BjMYB106a	BjuA001153	C15	R2R3	A01	42501407	42502646	-	336	37.6239	6.57	AtMYB106	AT3G01140
BjMYB421	BjMYB106b	BjuA021174	C15	R2R3	A05	31565752	31566937	-	320	36.4149	8.77	AtMYB106	AT3G01140
BjMYB422	BjMYB106c	BjuB006653	C15	R2R3	B07	232656	233899	-	335	37.7129	6.71	AtMYB106	AT3G01140
BjMYB423	BjMYB106d	BjuB023454	C15	R2R3	B01	45571388	45572644	-	330	37.2929	8.61	AtMYB106	AT3G01140
BjMYB424	BjMYB107a	BjuA006369	C15	R2R3	A01	42170105	42171864	-	325	37.0194	6.78	AtMYB107	AT3G02940
BjMYB425	BjMYB107b	BjuA046157	C15	R2R3	A05	31884173	31885923	-	322	36.74	6.49	AtMYB107	AT3G02940
BjMYB426	BjMYB107c	BjuB044933	C15	R2R3	B07	629776	631526	-	321	36.7421	6.57	AtMYB107	AT3G02940
BjMYB427	BjMYB17a	BjuA014494	C15	R2R3	A04	1890960	1891967	-	284	31.7017	6.42	AtMYB17	AT3G61250
BjMYB428	BjMYB17b	BjuA036240	C15	R2R3	A09	46913376	46914451	+	299	33.2264	8.09	AtMYB17	AT3G61250
BjMYB429	BjMYB17c	BjuB022992	C15	R2R3	B06	29185866	29186871	-	283	31.5946	8.06	AtMYB17	AT3G61250
BjMYB430	BjMYB74a	BjuA002090	C15	R2R3	A09	25602025	25603224	+	334	38.0994	6.1	AtMYB74	AT4G05100
BjMYB431	BjMYB74b	BjuA034412	C15	R2R3	A09	25501421	25502676	+	346	39.8045	6.11	AtMYB74	AT4G05100
BjMYB432	BjMYB74c	BjuA034419	C15	R2R3	A09	25667352	25668554	+	334	38.0994	6.1	AtMYB74	AT4G05100
BjMYB433	BjMYB6a	BjuA011208	C15	R2R3	A03	15330322	15331217	+	225	25.1742	9.19	AtMYB6	AT4G09460
BjMYB434	BjMYB6b	BjuB041366	C15	R2R3	B08	33027372	33028312	+	247	27.578	9.18	AtMYB6	AT4G09460
BjMYB435	BjMYB39a	BjuA003910	C15	R2R3	A01	5200115	5201493	-	336	37.5532	5.45	AtMYB39	AT4G17785
BjMYB436	BjMYB39b	BjuA028628	C15	R2R3	A08	12943767	12945514	+	353	39.8788	6.16	AtMYB39	AT4G17785
BjMYB437	BjMYB39c	BjuA035988	C15	R2R3	A03	30077203	30079539	-	393	44.5283	5.91	AtMYB39	AT4G17785
BjMYB438	BjMYB39d	BjuA040698	C15	R2R3	A01	4019297	4023876	-	490	55.5636	8.41	AtMYB39	AT4G17785
BjMYB439	BjMYB39e	BjuB009101	C15	R2R3	B07	25134923	25136260	-	352	39.6496	5.63	AtMYB39	AT4G17785
BjMYB440	BjMYB102a	BjuA013262	C15	R2R3	A03	31364937	31366190	-	348	39.683	5.95	AtMYB102	AT4G21440
BjMYB441	BjMYB102b	BjuA028725	C15	R2R3	A08	14197878	14199091	+	343	39.4299	6.14	AtMYB102	AT4G21440
BjMYB442	BjMYB102c	BjuA040567	C15	R2R3	A01	7004507	7005762	-	353	40.3786	6.03	AtMYB102	AT4G21440
BjMYB443	BjMYB102d	BjuB013815	C15	R2R3	B05	12340003	12341192	+	338	38.3947	6.19	AtMYB102	AT4G21440
BjMYB444	BjMYB102e	BjuB032000	C15	R2R3	B03	10027045	10028277	-	350	40.1924	6.11	AtMYB102	AT4G21440
BjMYB445	BjMYB102f	BjuB037562	C15	R2R3	B02	57757943	57759127	+	329	37.5646	5.99	AtMYB102	AT4G21440
BjMYB446	BjMYB85a	BjuA013029	C15	R2R3	A03	32038800	32040136	-	269	30.2937	6.25	AtMYB85	AT4G22680
BjMYB447	BjMYB85b	BjuA028777	C15	R2R3	A08	14676260	14677497	-	268	30.5079	5.67	AtMYB85	AT4G22680
BjMYB448	BjMYB85c	BjuA040489	C15	R2R3	A01	7634621	7635944	-	267	30.1794	5.82	AtMYB85	AT4G22680
BjMYB449	BjMYB85d	BjuB005324	C15	R2R3	B05	8048732	8050071	+	268	30.2576	6.3	AtMYB85	AT4G22680
BjMYB450	BjMYB85e	BjuB044839	C15	R2R3	B02	63524264	63525558	+	269	30.3808	6.08	AtMYB85	AT4G22680
BjMYB451	BjMYB41a	BjuA013776	C15	R2R3	A03	34463542	34464747	-	285	32.1362	5.91	AtMYB41	AT4G28110
BjMYB452	BjMYB41b	BjuA013781	C15	R2R3	A03	34497466	34505627	-	438	49.1703	9.14	AtMYB41	AT4G28110
BjMYB453	BjMYB41c	BjuB040459	C15	R2R3	B05	6473045	6474214	-	288	32.2713	5.89	AtMYB41	AT4G28110
BjMYB454	BjMYB32a	BjuA014121	C15	R2R3	A03	37933807	37934688	-	271	30.8529	8.81	AtMYB32	AT4G34990
BjMYB455	BjMYB32b	BjuB000447	C15	R2R3	B05	462726	463679	-	283	32.4426	8.17	AtMYB32	AT4G34990
BjMYB456	BjMYB32c	BjuB038378	C15	R2R3	B02	65525283	65526198	-	273	31.3604	8.39	AtMYB32	AT4G34990
BjMYB457	BjMYB4a	BjuA025183	C15	R2R3	A06	31067225	31068228	-	294	33.0997	8.78	AtMYB4	AT4G38620
BjMYB458	BjMYB4b	BjuB038511	C15	R2R3	B02	67209805	67210853	-	290	32.7655	8.78	AtMYB4	AT4G38620
BjMYB459	BjMYB4c	BjuB043779	C15	R2R3	B03	5668020	5669017	-	283	31.6651	8.72	AtMYB4	AT4G38620
BjMYB460	BjMYB4d	BjuO008578	C15	R2R3	Contig668_1_483987	51250	52195	+	282	31.6162	8.69	AtMYB4	AT4G38620
BjMYB461	BjMYB29a	BjuA009079	C15	R2R3	A03	1559406	1560808	+	329	36.8976	4.82	AtMYB29	AT5G07690
BjMYB462	BjMYB29b	BjuA039562	C15	R2R3	A10	17804793	17806337	+	358	40.3888	5.47	AtMYB29	AT5G07690
BjMYB463	BjMYB29c	BjuB040923	C15	R2R3	B08	2252397	2253823	+	339	38.2612	4.91	AtMYB29	AT5G07690
BjMYB464	BjMYB29d	BjuB044291	C15	R2R3	B02	50773000	50774574	-	354	39.765	5.13	AtMYB29	AT5G07690
BjMYB465	BjMYB92a	BjuA009167	C15	R2R3	A03	2021353	2022504	+	329	37.1396	5.83	AtMYB92	AT5G10280
BjMYB466	BjMYB92b	BjuA044671	C15	R2R3	A10	16868837	16870054	-	348	39.31	7.87	AtMYB92	AT5G10280
BjMYB467	BjMYB92c	BjuB012510	C15	R2R3	B05	16522569	16523750	-	337	37.9565	6.36	AtMYB92	AT5G10280
BjMYB468	BjMYB92d	BjuB036181	C15	R2R3	B02	48626384	48629553	-	414	46.8829	8.9	AtMYB92	AT5G10280
BjMYB469	BjMYB92e	BjuB041013	C15	R2R3	B08	3157376	3159855	+	358	40.6008	7.69	AtMYB92	AT5G10280
BjMYB470	BjMYB92f	BjuO006838	C15	R2R3	Contig4510	32076	33243	+	337	37.9367	5.99	AtMYB92	AT5G10280
BjMYB471	BjMYB40a	BjuA041737	C15	R2R3	A03	3004216	3005296	+	232	26.8705	6.19	AtMYB40	AT5G14340
BjMYB472	BjMYB40b	BjuB015009	C15	R2R3	B08	9402255	9403380	+	232	26.8304	6.66	AtMYB40	AT5G14340
BjMYB473	BjMYB40c	BjuB044224	C15	R2R3	B02	46917846	46919165	-	268	30.5807	6.02	AtMYB40	AT5G14340
BjMYB474	BjMYB40d	BjuO002011	C15	R2R3	Contig1514_505967_596077	62793	64058	+	267	30.7338	5.94	AtMYB40	AT5G14340
BjMYB475	BjMYB16a	BjuA047241	C15	R2R3	A10	15046572	15047737	-	322	36.5379	6.76	AtMYB16	AT5G15310
BjMYB476	BjMYB16b	BjuB009997	C15	R2R3	B05	10777189	10778368	-	315	34.8798	6.12	AtMYB16	AT5G15310
BjMYB477	BjMYB16c	BjuB015045	C15	R2R3	B08	9603233	9604359	+	323	36.6241	7.72	AtMYB16	AT5G15310
BjMYB478	BjMYB16d	BjuB035763	C15	R2R3	B02	46728620	46729729	+	323	36.2606	6.61	AtMYB16	AT5G15310
BjMYB479	BjMYB9a	BjuA039140	C15	R2R3	A10	14224593	14226023	+	327	37.2402	6.13	AtMYB9	AT5G16770
BjMYB480	BjMYB9b	BjuB015114	C15	R2R3	B08	9896637	9898173	+	335	38.0113	5.53	AtMYB9	AT5G16770
BjMYB481	BjMYB9c	BjuB035658	C15	R2R3	B02	45078787	45080155	-	324	36.9121	5.82	AtMYB9	AT5G16770
BjMYB482	BjMYB111a	BjuA023838	C15	R2R3	A06	23538906	23541979	+	343	38.69	5.07	AtMYB111	AT5G49330
BjMYB483	BjMYB111b	BjuB007698	C15	R2R3	B07	17392444	17396239	-	341	38.5379	5.27	AtMYB111	AT5G49330
BjMYB484	BjMYB111c	BjuB037522	C15	R2R3	B02	57460725	57462867	-	347	39.1305	5.07	AtMYB111	AT5G49330
BjMYB485	BjMYB111d	BjuB042950	C15	R2R3	B04	1733790	1737521	+	315	35.4984	4.96	AtMYB111	AT5G49330
BjMYB486	BjMYB49a	BjuA009701	C15	R2R3	A03	7574031	7575711	+	314	35.3333	6.76	AtMYB49	AT5G54230
BjMYB487	BjMYB49b	BjuB041091	C15	R2R3	B08	15138053	15139728	+	312	34.9339	6.25	AtMYB49	AT5G54230
BjMYB488	BjMYB34a	BjuA001524	C15	R2R3	A02	34893181	34899058	+	308	34.2925	5.29	AtMYB34	AT5G60890
BjMYB489	BjMYB34b	BjuA001572	C15	R2R3	A09	5383488	5384636	+	302	33.5898	5.59	AtMYB34	AT5G60890
BjMYB490	BjMYB34c	BjuA045605	C15	R2R3	A02	34716459	34720305	+	308	34.2925	5.29	AtMYB34	AT5G60890
BjMYB491	BjMYB34d	BjuB027200	C15	R2R3	B04	156176	157361	+	276	30.9661	6.2	AtMYB34	AT5G60890
BjMYB492	BjMYB34e	BjuB037750	C15	R2R3	B02	59404740	59406170	-	313	34.4917	5.45	AtMYB34	AT5G60890
BjMYB493	BjMYB34f	BjuB039704	C15	R2R3	B07	12794394	12795516	-	289	32.0031	6.55	AtMYB34	AT5G60890
BjMYB494	BjMYB28a	BjuA032531	C15	R2R3	A09	5558980	5560300	-	357	40.5557	5.59	AtMYB28	AT5G61420
BjMYB495	BjMYB28b	BjuA042263	C15	R2R3	A03	27820581	27821927	-	354	39.8361	5.69	AtMYB28	AT5G61420
BjMYB496	BjMYB28c	BjuB030478	C15	R2R3	B03	32594344	32595972	-	350	39.5591	6.02	AtMYB28	AT5G61420
BjMYB497	BjMYB28d	BjuB037799	C15	R2R3	B02	59141967	59143284	+	352	39.6068	5.68	AtMYB28	AT5G61420
BjMYB498	BjMYB28e	BjuB039681	C15	R2R3	B07	12953630	12954944	-	364	41.2046	5.75	AtMYB28	AT5G61420
BjMYB499	BjMYB99a	BjuA022900	C15	R2R3	A06	17663912	17664867	-	240	26.6769	5.41	AtMYB99	AT5G62320
BjMYB500	BjMYB99b	BjuB020471	C15	R2R3	B06	6855237	6856225	-	240	26.6038	5.46	AtMYB99	AT5G62320
BjMYB501	BjMYB53a	BjuA023087	C15	R2R3	A06	19530980	19532113	+	308	35.0044	5.68	AtMYB53	AT5G65230
BjMYB502	BjMYB53b	BjuB020730	C15	R2R3	B06	8671460	8672500	+	293	33.1622	5.73	AtMYB53	AT5G65230

## Sheet: Table S2
Sequence information of additional conserved motifs identified from BjMYB proteins in Brassica juncea.
Motif	Sequence
motif1	CRLRWLNYLRPDJKRGNFTEEEEELIIELHALLG
motif2	NRWSAIAKRLPGRTDNEIKNYWNTHLKKK
motif3	GLKKGPWTPEEDZKLINYIEKHGEGN
motif4	WRSLPKKAGLKRCGK
motif5	KATPKAVLKLMGVPGLTJYHVKSHLQKYR
motif6	LLQMGIDPVTHKPINDLLSSS
motif7	ITEALRLQMEVQKRLHEQLEVQRHLQLRIEAQGKYLQSMJE
motif8	MGRSPCCD
motif9	WRNISRNFVVTRTPTQVASHAQKYFIRQLSGAKDKRRSSIHDITTVNJPB
motif10	WSLIAKKLPGRSGKS

## Sheet: Table S3
Sequence information of the conserved MYB-CC domain from AtMYB-CC and BjMYB-CC proteins.
Nomenclature of BjMYBs			Classifications		Length	Position of MYB-CC domain
MYB No.	Gene Name	Gene ID	Group	Subfamily	(aa)
BjMYB1	BjPHL2b1	BjuB039462	C1	MYB-CC	288	R-135~R-181
BjMYB2	BjPHL2a1	BjuA005498	C1	MYB-CC	295	R-135~R-184
BjMYB3	BjPHL2b	BjuB032221	C1	MYB-CC	292	R-135~R-181
BjMYB4	BjPHL2a	BjuA012774	C1	MYB-CC	294	R-136~R-182
BjMYB5	BjPHL3b	BjuB002446	C1	MYB-CC	288	R-135~R-181
BjMYB6	BjPHL3a	BjuA028249	C1	MYB-CC	281	R-135~R-181
BjMYB7	BjPHR1a1	BjuA029335	C1	MYB-CC	394	R-297~R-339
BjMYB8	BjPHR1a	BjuA003867	C1	MYB-CC	418	R-321~R-363
BjMYB9	BjPHR1b2	BjuB043637	C1	MYB-CC	423	R-327~R-369
BjMYB10	BjPHR1b1	BjuB040495	C1	MYB-CC	406	R-310~R-352
BjMYB11	BjPHR1b	BjuB048835	C1	MYB-CC	397	R-306~R-349
BjMYB12	BjPHL4b1	BjuB028194	C1	MYB-CC	343	R-263~R-308
BjMYB13	BjPHL4b	BjuB029682	C1	MYB-CC	363	R-293~R-335
BjMYB14	BjPHL4a1	BjuA036032	C1	MYB-CC	465	R-275~R-319
BjMYB15	BjPHL4a	BjuA033202	C1	MYB-CC	331	R-250~R-295
BjMYB16	BjPHL1b1	BjuB008172	C1	MYB-CC	459	R-366~R-411
BjMYB17	BjPHL1b	BjuB042971	C1	MYB-CC	397	R-312~R-357
BjMYB18	BjuPHL1a1	BjuA015072	C1	MYB-CC	404	R-310~R-355
BjMYB19	BjPHL1a	BjuA031839	C1	MYB-CC	406	R-313~R-358
BjMYB20	BjuAPLb2	BjuB037890	C1	MYB-CC	218	R-1~R-26
BjMYB21	BjuAPLb1	BjuB022088	C1	MYB-CC	157	R-21~R-60
BjMYB22	BjAPLb	BjuB046760	C1	MYB-CC	355	R-130~R-169
BjMYB23	BjuAPLa1	BjuA032982	C1	MYB-CC	217	R-1~R-26
BjMYB24	BjAPLa	BjuA026918	C1	MYB-CC	343	R-130~R-169
BjMYB25		BjuA006314	C1	MYB-CC	377	R-131~R-177
BjMYB26		BjuA007300	C1	MYB-CC	325	R-127~R-173
BjMYB27		BjuA009049	C1	MYB-CC	372	R-277~R-323
BjMYB28		BjuA012398	C1	MYB-CC	406	R-324~R-345
BjMYB29		BjuA016496	C1	MYB-CC	330	R-127~R-173
BjMYB30		BjuA024989	C1	MYB-CC	280	R-127~R-173
BjMYB31		BjuA027178	C1	MYB-CC	251	R-131~R-178
BjMYB32		BjuA036526	C1	MYB-CC	365	R-288~R-334
BjMYB33		BjuA039576	C1	MYB-CC	204	R-157~R-201
BjMYB34		BjuA039578	C1	MYB-CC	374	R-280~R-326
BjMYB35		BjuA040968	C1	MYB-CC	375	R-279~R-325
BjMYB36		BjuA045263	C1	MYB-CC	1202	R-320~R-366
BjMYB37		BjuA045284	C1	MYB-CC	234	R-123~R-162
BjMYB38		BjuA046095	C1	MYB-CC	398	R-290~R-330
BjMYB39		BjuA046229	C1	MYB-CC	288	R-102~R-147
BjMYB40		BjuA046537	C1	MYB-CC	185	R-56~R-78
BjMYB41		BjuA046837	C1	MYB-CC	218	R-89~R-111
BjMYB42		BjuB003047	C1	MYB-CC	213	R-90~R-134
BjMYB43		BjuB003940	C1	MYB-CC	305	R-113~R-159
BjMYB44		BjuB006970	C1	MYB-CC	234	R-123~R-162
BjMYB45		BjuB008171	C1	MYB-CC	398	R-305~R-350
BjMYB46		BjuB008861	C1	MYB-CC	429	R-319~R-365
BjMYB47		BjuB012683	C1	MYB-CC	192	R-96~R-142
BjMYB48		BjuB014674	C1	MYB-CC	1079	R-275~R-321
BjMYB49		BjuB023809	C1	MYB-CC	238	R-133~R-172
BjMYB50		BjuB027519	C1	MYB-CC	298	R-115~R-160
BjMYB51		BjuB027830	C1	MYB-CC	277	R-104~R-149
BjMYB52		BjuB030461	C1	MYB-CC	314	R-113~R-159
BjMYB53		BjuB035556	C1	MYB-CC	375	R-129~R-175
BjMYB54		BjuB036673	C1	MYB-CC	281	R-127~R-173
BjMYB55		BjuB042415	C1	MYB-CC	401	R-297~R-337
BjMYB56		BjuB042440	C1	MYB-CC	378	R-128~R-174
BjMYB57		BjuB044360	C1	MYB-CC	205	R-158~R-202
BjMYB58		BjuB044361	C1	MYB-CC	344	R-267~R-313
BjMYB59		BjuO000976	C1	MYB-CC	375	R-130~R-176
BjMYB60		BjuO001753	C1	MYB-CC	332	R-126~R-172
BjMYB61		BjuO003216	C1	MYB-CC	372	R-291~R-337
BjMYB62		BjuO006775	C1	MYB-CC	479	R-134~R-173
BjMYB63		BjuO007521	C1	MYB-CC	475	R-356~R-402
BjMYB64		BjuO013383	C1	MYB-CC	110	R-84~R-105

## Sheet: Table S4
Expression (TPM) of BnMYB-CCs under different stresses.
MYB No.	Gene ID	1 week-old CK	1 week-old high temperature	1 week-old drought	2 week-old CK	2 week-old salinity
BjMYB5	BjuB002446	6.94	3.18	6.17	8.43	9.02
BjMYB3	BjuB032221	8.63	5.95	5.28	7.59	7.42
BjMYB4	BjuA012774	20.95	20.47	17.51	16.47	16.15
BjMYB6	BjuA028249	0	0	0	0	0
BjMYB1	BjuB039462	65.74	43.76	36.11	49.48	62.13
BjMYB53	BjuB035556	6.91	8.29	7.61	3.47	6.36
BjMYB56	BjuB042440	9.91	4.5	5.75	9.36	11.77
BjMYB59	BjuO000976	9.01	6.28	6.41	11.82	12.9
BjMYB25	BjuA006314	4.33	2.14	3.75	1.36	0.93
BjMYB11	BjuB048835	8.86	2.36	5.39	11.04	11.14
BjMYB8	BjuA003867	10.88	3.34	5.27	7.2	7.04
BjMYB7	BjuA029335	11.34	6.57	7.08	9.17	9.25
BjMYB9	BjuB043637	15.07	5.04	9.62	7.64	8.75
BjMYB10	BjuB040495	9.82	5.63	7.76	5.61	6.45
BjMYB2	BjuA005498	23.52	17.74	16.06	19.85	26.24
BjMYB51	BjuB027830	2.16	0.31	0	1.26	0.03
BjMYB50	BjuB027519	10.53	9.92	14.86	5.42	7.27
BjMYB39	BjuA046229	0.48	5.66	0.11	0.03	0.31
BjMYB60	BjuO001753	6.92	3.68	4.76	7.11	6.47
BjMYB52	BjuB030461	16.98	10.14	10.27	4.34	3.59
BjMYB29	BjuA016496	10.72	3.63	6.08	4.34	2.73
BjMYB26	BjuA007300	2.62	1.07	2.13	0.92	0.78
BjMYB55	BjuB042415	10.4	5.48	9	20.14	21.75
BjMYB46	BjuB008861	11.68	6.4	1.69	8.96	9.63
BjMYB21	BjuB022088	1.02	0	0.21	0.43	0.4
BjMYB38	BjuA046095	9.39	7.65	7.01	15.87	16.4
BjMYB63	BjuO007521	24.86	12.67	14.69	25.64	34.99
BjMYB32	BjuA036526	1.7	0.48	0.99	0	0.07
BjMYB43	BjuB003940	2.34	0.71	1.4	1.06	0.56
BjMYB22	BjuB046760	5.16	5.82	6.93	8.76	8.11
BjMYB15	BjuA033202	1.73	1.18	1.39	1.46	1.6
BjMYB36	BjuA045263	5.81	1.96	3.04	5.76	8.1
BjMYB61	BjuO003216	0.06	0.06	0	0.07	0.1
BjMYB24	BjuA026918	5.29	5.34	6.43	6.93	9.42
BjMYB12	BjuB028194	1.07	0.44	0.58	1.27	1.24
BjMYB45	BjuB008171	2.31	1.37	1.65	3.68	4.72
BjMYB16	BjuB008172	3.5	3.28	3.87	2.54	3.26
BjMYB18	BjuA015072	0.06	0	0.08	0.06	0.04
BjMYB47	BjuB012683	0.95	0.56	1.02	0	0.09
BjMYB17	BjuB042971	4.62	4.05	4.46	4	4.08
BjMYB30	BjuA024989	1.31	1.09	0.7	0.33	0.74
BjMYB54	BjuB036673	2.36	1.16	1.05	0.27	0.13
BjMYB19	BjuA031839	0.28	0.21	0	0.17	0.09
BjMYB58	BjuB044361	0.2	0.13	0.1	0.02	0.03
BjMYB35	BjuA040968	0.92	0.41	0.26	0.3	0.02
BjMYB34	BjuA039578	0.31	0.64	0.18	0.02	0.02
BjMYB27	BjuA009049	0.19	0	0	0	0
BjMYB31	BjuA027178	0.27	0	0	0.03	0.04
BjMYB48	BjuB014674	0.17	0.42	0.34	0.09	0.1
BjMYB13	BjuB029682	0.44	0.18	0.27	0.16	0.12
BjMYB14	BjuA036032	0.54	0.14	0.28	0.05	0.02
BjMYB42	BjuB003047	0	0	0	0.04	0
BjMYB49	BjuB023809	1.06	0.82	0.28	0.14	0.11
BjMYB62	BjuO006775	0.05	0.05	0.07	0	0
BjMYB44	BjuB006970	11.15	14.1	20.3	4.93	7.03
BjMYB37	BjuA045284	10.46	10.48	13.16	5.73	9.14
BjMYB20	BjuB037890	10.33	10.1	7.25	12	14.28
BjMYB23	BjuA032982	6.46	7.03	6.07	9.58	11.14
BjMYB33	BjuA039576	0	0	0	0	0
BjMYB28	BjuA012398	8.86	0.59	0.81	8.9	8.82
BjMYB57	BjuB044360	0	0	0	0	0
BjMYB64	BjuO013383	16.08	7.14	10.17	16.19	21.08
BjMYB40	BjuA046537	3.11	1.53	1.6	0.92	0.73
BjMYB41	BjuA046837	2.74	0.9	1.06	2.11	1.78
